# Supplementary material for: Housing quality and its impact on Acute Respiratory Infection (ARI) symptoms among children in Punjab, Pakistan
Source: PLOS Glob Public Health. 2022 Sep 21;2(9):e0000949. doi: 10.1371/journal.pgph.0000949 (PMC10022367; doi:10.1371/journal.pgph.0000949)
Supplement: S1 Data — (DO) [file pgph.0000949.s001.do]

cd "C:\Users\Dell\Desktop\Thesis Work\MICS 2017-18"

* Merging MICS 2017-18 (Punjab) excluding the Maternal Mortality (mm.dta) 

	
	* We need to first start by renaming variable in HL dataset for a consistent
	* merge
	use "hl.dta", clear
	rename HL1 LN
	save "hl_ln.dta", replace
	
	
	* Five datasets have the same Primary key (HH1 HH2 LN)
	* These can be merged using one-to-one option:
	*	1. wm
	*	2. mn
	*	3. ch
	*	4. fs
	* 	5. hl
	
	
	* Merging datasets starting with 1:1 followed by merge with household data (m:1)
	use "hl_ln.dta", clear
	merge 1:1 HH1 HH2 LN using "wm.dta", gen(_hl_wm)
	merge 1:1 HH1 HH2 LN using "mn.dta", gen(_hl_wm_mn)
	merge 1:1 HH1 HH2 LN using "ch.dta", gen(_hl_wm_mn_ch)
	merge 1:1 HH1 HH2 LN using "fs.dta", gen(_hl_wm_mn_ch_fs)
	merge m:1 HH1 HH2 using "hh.dta", gen(_hl_wm_mn_ch_fs_hh)
	drop _hl*
	
	tempfile merged_nobhmm
	save `merged_nobhmm'
	
	
	* Merge these datasets with bh.
	* To do this we can bring birth order information in front of each child
	* along with other birth history variables by simply renaming variables
	use "bh.dta", clear
	rename (LN BH8)(BH8 LN)
	
	tempfile bh_new
	save `bh_new'
	
	use `merged_nobhmm', clear
	merge 1:m HH1 HH2 LN using `bh_new', nogenerate
	rename BH8 motherline_num
	

	********Recoding independent variables***********
********HC4=Main material of dwelling floor**********

tab HC4
recode HC4 (11 12 = 1)
recode HC4 (31 32 33 34 35 36 = 0)
recode HC4 (99 = .)
recode HC4 (96 = .)
recode HC4 (3 = .)
tab HC4
label define hc4 1"Natural Flooring" 0"Finished Flooring" 
label value HC4 hc4
tab HC4
rename HC4 floor

********************HC5=Main material of dwelling roof**********
tab HC5
tab HC5, nolab
recode HC5 (11 12 13 21 22 23 = 1)
tab HC5
recode HC5 (31 32 33 34 35 = 0)
tab HC5
recode HC5 (99 = .)
recode HC5 (96 = .)
tab HC5
label define hc5 1"Natural roofing" 0"Finished roofing" 
label value HC5 hc5
tab HC5
rename HC5 roof

****************HC6=Main material of exterior wall*****************
tab HC6
tab HC6, nolab
recode HC6 (11 12 13 21 22 23 24 25 26 = 1)
recode HC6 (31 32 33 34 35 = 0)
recode HC6 (99 = .)
recode HC6 (96 = .)
tab HC6
label define hc6 1"Natural wall" 0"Finished wall" 
label value HC6 hc6
tab HC6
rename HC6 wall


******************Recoding of dependent variables***************
***************CA17=Cough with short and rapid breathing or difficulty breathing**********
tab CA17
tab CA17, nolab
recode CA17 (1 = 1)
recode CA17 (2 = 0)
recode CA17 (8 = .)
recode CA17 (9 = .)
label define ca17 1"Yes" 0"No"
label value CA17 ca17
tab CA17
rename CA17 cough

*******************CA16=Illness with cough**************************
tab CA16
tab CA16, nolab
recode CA16 (1 = 1)
recode CA16 (2 = 2)
recode CA16 (8 = .)
recode CA16 (9 = .)
replace CA16 = 0 if CA16==2
label define ca16 1"Yes" 0"No"
label value CA16 ca16
tab CA16
rename CA16 illness


********************Recoding of Control Variables***************************


************************mother  characteristics*****************************
***************************************************************************

*************************melevel= mother_education**********************************
tab melevel
rename melevel mother_education
tab mother_education, nolab
recode mother_education (1 2 = 2)
recode mother_education (3 4 = 3)
recode mother_education (7 = .)
recode mother_education (0 = 1)
label define MELEVEL 1"No Education" 2"Primary/Middle" 3"Secondary/Higher"
label value mother_education MELEVEL
tab mother_education

****************** magebrt=Mother age*****************
tab magebrt,nolab
label define MAGEBRT 1"<20" 2"20-34" 3"35+"
label value magebrt MAGEBRT
tab magebrt
rename magebrt mother_age

*******************************child characteristics*****************************
******************************************************************************

******************************Age of child***************************
***********************************************************************
tab UB2
rename UB2 child_age

**********************Sex of Child****************
tab BH3
tab BH3,nolab
recode BH3 (2=0)
label define hb_3 1"Boy" 0"Girl"
label value BH3 hb_3
tab BH3
rename BH3 sex


*************HH6=Place of residence*************
tab HH6
tab HH6,nolab
recode HH6 (2=0)
label define hh6 1"Rural" 0"Urban"
label value HH6 hh6
rename HH6 residence

***********No Of Rooms******************************** //Nigerian Study
******************************************************

tab HC3
tab HC3, nolab
recode HC3 (99 = .)
generate crowding = .
replace crowding = 0 if HC3 == 1
replace crowding = 0 if HC3 == 2
replace crowding = 1 if HC3 > = 3 & HC3 < = 82
br crowding HC3
tab crowding
label define cc 1">3" 0"1-2"
label value crowding cc
rename crowding no_of_rooms

*********************Cookstove**********************************************
**********************************************************************************
tab EU1
tab EU1, nolab
recode EU1 (96 97 99 =.)
tab EU1
recode EU1 (1 2 3 4 5 6 = 0)
recode EU1 (7 8 9 = 1)
label define eu1 0"Clean Cookstove" 1"Unclean Cookstove"
label value EU1 eu1
tab EU1
rename EU1 cookstoves

***********************EU5=Cooking done inhouse or seperate**********
tab EU5
tab EU5, nolab
recode EU5 (1 2 3 = 0)
recode EU5 (4 5 = 1)
recode EU5 (6 = .)
recode EU5 (9 = .)
tab EU5
label define eu5 0"indoor cooking" 1"outdoor/seperate building" 
label value EU5 eu5
tab EU5
rename EU5 cooking_done

************************Descriptives**********************
tabulate cough floor, chi2 column
tabulate cough roof, chi2 column
tabulate cough wall, chi2 column

tabulate illness floor, chi2 column
tabulate illness roof, chi2 column
tabulate illness wall, chi2 column


********************************************************************************
***********************Regions of Punjab****************************************
********************************************************************************
	
rename hh7 districts 

gen north=0
replace north=1 if districts==27 //attock 
replace north=1 if districts==26 // rawalpinidi 
replace north=1 if districts==28 //chakwal 
replace north=1 if districts==29 //jhelum 


gen south=0

replace south=1 if districts==1 // bahawalpur
replace south=1 if districts==2 // bahawalnagar 
replace south=1 if districts==3 // rykhan 
replace south=1 if districts==24 //lodhran
replace south=1 if districts==25 //vehari 
replace south=1 if districts==23 //khanewal 
replace south=1 if districts==22 //multan 

gen west=0 
replace west=1 if districts==36   //mianwali 
replace west=1 if districts==35  //khushab 
replace west=1 if districts==34  //bhakkar 
replace west=1 if districts==5 // layyah 
replace west=1 if districts==6  //muzzaffargh 
replace west=1 if districts==4   // dgkhan 
replace west=1 if districts==7  //rajanpur 


gen center=0
replace center=1 if districts==13  //gujrat 
replace center=1 if districts==17  //sialkot 
replace center=1 if districts==16  //narowal 
replace center=1 if districts==19  // kasur 
replace center=1 if districts==12  //gujranwala 
replace center=1 if districts==20  // nankana sahib 
replace center=1 if districts==18  //lahore 
replace center=1 if districts==14   // hafizabad 
replace center=1 if districts==15  // mbdin 
replace center=1 if districts==31  // okara 
replace center=1 if districts==10 // jhang
replace center=1 if districts==9 // chiniot
replace center=1 if districts==11 // ttsingh
replace center=1 if districts==8 // faisalabad 
replace center=1 if districts==21   // sheikhupura 
replace center=1 if districts==32 // pakpattan 
replace center=1 if districts==30  // sahiwal 
replace center=1 if districts==33   // sargodha 

gen region =1 if north == 1
replace region = 2 if south ==1 
replace region = 3 if west ==1
replace region =4 if center == 1

tab region
tab region, nolab
label define rr 1"North" 2"South" 3"West" 4"Centre"
label value region rr
tab region
svyset psu [pw = chweight], strata(districts) vce(linearized)

********************************Main Equation with region Analysis***************************************************
*********************************************************************************************************************

***********1st Model****************************************************
svy: logistic cough i.floor i.roof i.wall  i.sex child_age i.residence i.mother_education i.mother_age i.no_of_rooms i.cookstoves i.cooking_done i.region

************2nd Model***********************************************************
svy: logistic illness i.floor i.roof i.wall  i.sex child_age i.residence i.mother_education i.mother_age i.no_of_rooms i.cookstoves i.cooking_done i.region


* for generation fo table 3 
foreach var of varlist illness cough{
foreach v of varlist floor roof wall  sex  residence mother_education mother_age no_of_rooms cookstoves cooking_done region{
tabulate `var' `v', chi2 column
}
}

* 
* however since child age was a continuous variable, chi tabulation was not used for it. instead of that we calculated average age for the children (for whom regression was ran)
summ child_age if cough!=. 
summ child_age if illness!=. 
